# Supplementary material for: Complexity Analysis of Skin Nerve Activity for Quantitative Assessment of Acute Sympathetic Nervous System Activation
Source: Sensors (Basel). 2026 Mar 4;26(5):1611. doi: 10.3390/s26051611 (PMC12987309; doi:10.3390/s26051611)
Supplement: Supplementary file 1 [file sensors-26-01611-s001.zip]

Archive with 1 entries (1 files):
- sensors-4161219-supplementary.pdf
